# Supplementary material for: Three new species of the myrmecophilous genus Doryloxenus from China (Coleoptera, Staphylinidae, Aleocharinae)
Source: Zookeys. 2014 Nov 21;(456):75–83. doi: 10.3897/zookeys.456.8584 (PMC4329400; doi:10.3897/zookeys.456.8584)
Supplement: XML Treatment for Doryloxenus [file zookeys.456.8584-treatment1.xml]

<!DOCTYPE tp:taxon-treatment
  PUBLIC "-//TaxonX//DTD Taxonomic Treatment Publishing DTD v0 20100105//EN" "tax-treatment-NSO.dtd">
<tp:taxon-treatment xmlns:tp="http://www.plazi.org/taxpub"><tp:treatment-meta><kwd-group><label>Taxon classification</label><kwd><named-content content-type="kingdom">Animalia</named-content></kwd><kwd><named-content content-type="order">Coleoptera</named-content></kwd><kwd><named-content content-type="family">Staphylinidae</named-content></kwd></kwd-group><mixed-citation publication-type="journal"><person-group><name><surname>Song</surname><given-names>Xiao-Bin</given-names></name><name><surname>Li</surname><given-names>Li-Zhen</given-names></name></person-group><article-title>Three new species of the myrmecophilous genus <italic><tp:taxon-name><tp:taxon-name-part taxon-name-part-type="genus">Doryloxenus</tp:taxon-name-part></tp:taxon-name></italic> from China (<tp:taxon-name><tp:taxon-name-part taxon-name-part-type="order">Coleoptera</tp:taxon-name-part></tp:taxon-name>, <tp:taxon-name><tp:taxon-name-part taxon-name-part-type="family">Staphylinidae</tp:taxon-name-part></tp:taxon-name>, <tp:taxon-name><tp:taxon-name-part taxon-name-part-type="subfamily">Aleocharinae</tp:taxon-name-part></tp:taxon-name>)</article-title><source>Zookeys</source><day>21</day><month>11</month><year>2014</year><volume>2014</volume><issue>456</issue><fpage>75</fpage><lpage>83</lpage><pub-id pub-id-type="doi">10.3897/zookeys.456.8584</pub-id></mixed-citation></tp:treatment-meta><tp:nomenclature><tp:taxon-name>
                        <tp:taxon-name-part taxon-name-part-type="genus">Doryloxenus</tp:taxon-name-part>
                    </tp:taxon-name><tp:taxon-authority>Wasmann</tp:taxon-authority><tp:nomenclature-citation-list><tp:nomenclature-citation><tp:taxon-name><tp:taxon-name-part taxon-name-part-type="genus">Doryloxenus</tp:taxon-name-part></tp:taxon-name><comment> Wasmann, 1898: 101 (original description, type species: <italic><tp:taxon-name><tp:taxon-name-part taxon-name-part-type="genus">Doryloxenus</tp:taxon-name-part> <tp:taxon-name-part taxon-name-part-type="species">cornutus</tp:taxon-name-part></tp:taxon-name></italic> Wasmann, 1898); <xref ref-type="bibr" rid="B3">Jacobson and Kistner 1975</xref>: 299 (key, diagnosis).</comment></tp:nomenclature-citation></tp:nomenclature-citation-list></tp:nomenclature><tp:treatment-sec sec-type="Remarks"><title>Remarks.</title><p>The genus is most similar to <italic><tp:taxon-name><tp:taxon-name-part taxon-name-part-type="genus">Odontoxenus</tp:taxon-name-part></tp:taxon-name></italic> Kistner in general appearance. It can be easily separated from <italic><tp:taxon-name><tp:taxon-name-part taxon-name-part-type="genus">Odontoxenus</tp:taxon-name-part></tp:taxon-name></italic> by the eyes having no part of their surface on the anterior margin of the head, the quadrate mesocoxal cavity, and the shorter mesosternum (<xref ref-type="bibr" rid="B3">Jacobson and Kistner 1975</xref>). <italic><tp:taxon-name><tp:taxon-name-part taxon-name-part-type="genus">Doryloxenus</tp:taxon-name-part></tp:taxon-name></italic> is also similar to <italic><tp:taxon-name><tp:taxon-name-part taxon-name-part-type="genus">Pygoplanus</tp:taxon-name-part></tp:taxon-name></italic> Kistner by the limuloid shape, but can be distinguished from it by the different shapes of the mandibles and labrum, the maxillary palpus distinctly longer than the setulate galea (<xref ref-type="bibr" rid="B5">Kistner et al. 2003</xref>).</p></tp:treatment-sec><ref-list><ref id="B3"><mixed-citation xmlns:xlink="http://www.w3.org/1999/xlink" xlink:type="simple"><person-group><name name-style="western"><surname>Jacobson</surname><given-names>HR</given-names></name><name name-style="western"><surname>Kistner</surname><given-names>DH</given-names></name></person-group> (<year>1975</year>) <article-title>A manual for the indication of the <tp:taxon-name><tp:taxon-name-part taxon-name-part-type="tribe">Pygostenini</tp:taxon-name-part></tp:taxon-name>, the natural history of the myrmecophilous tribe <tp:taxon-name><tp:taxon-name-part taxon-name-part-type="tribe">Pygostenini</tp:taxon-name-part></tp:taxon-name>.</article-title><source>Sociobiology</source><volume>1</volume>: <fpage>201</fpage>–<lpage>335</lpage>.</mixed-citation></ref><ref id="B5"><mixed-citation xmlns:xlink="http://www.w3.org/1999/xlink" xlink:type="simple"><person-group><name name-style="western"><surname>Kistner</surname><given-names>DH</given-names></name><name name-style="western"><surname>Berghoff</surname><given-names>SM</given-names></name><name name-style="western"><surname>Maschwitz</surname><given-names>U</given-names></name></person-group> (<year>2003</year>) <article-title>Myrmecophilous <tp:taxon-name><tp:taxon-name-part taxon-name-part-type="family">Staphylinidae</tp:taxon-name-part></tp:taxon-name> (<tp:taxon-name><tp:taxon-name-part taxon-name-part-type="order">Coleoptera</tp:taxon-name-part></tp:taxon-name>) associated with <tp:taxon-name><tp:taxon-name-part taxon-name-part-type="genus">Dorylus</tp:taxon-name-part> (<tp:taxon-name-part taxon-name-part-type="subgenus">Dichthadia</tp:taxon-name-part>) <tp:taxon-name-part taxon-name-part-type="species">laevigatus</tp:taxon-name-part></tp:taxon-name> (<tp:taxon-name><tp:taxon-name-part taxon-name-part-type="order">Hymenoptera</tp:taxon-name-part></tp:taxon-name>: <tp:taxon-name><tp:taxon-name-part taxon-name-part-type="family">Formicidae</tp:taxon-name-part></tp:taxon-name>) in Malaysia with studies of their behavior.</article-title><source>Sociobiology</source><volume>41</volume>(<issue>1</issue>): <fpage>209</fpage>–<lpage>266</lpage>.</mixed-citation></ref></ref-list></tp:taxon-treatment>
