# Supplementary material for: Three new species of the myrmecophilous genus Doryloxenus from China (Coleoptera, Staphylinidae, Aleocharinae)
Source: Zookeys. 2014 Nov 21;(456):75–83. doi: 10.3897/zookeys.456.8584 (PMC4329400; doi:10.3897/zookeys.456.8584)
Supplement: XML Treatment for Doryloxenus aenictophilus [file zookeys.456.8584-treatment2.xml]

<!DOCTYPE tp:taxon-treatment
  PUBLIC "-//TaxonX//DTD Taxonomic Treatment Publishing DTD v0 20100105//EN" "tax-treatment-NSO.dtd">
<tp:taxon-treatment xmlns:tp="http://www.plazi.org/taxpub"><tp:treatment-meta><kwd-group><label>Taxon classification</label><kwd><named-content content-type="kingdom">Animalia</named-content></kwd><kwd><named-content content-type="order">Coleoptera</named-content></kwd><kwd><named-content content-type="family">Staphylinidae</named-content></kwd></kwd-group><mixed-citation publication-type="journal"><person-group><name><surname>Song</surname><given-names>Xiao-Bin</given-names></name><name><surname>Li</surname><given-names>Li-Zhen</given-names></name></person-group><article-title>Three new species of the myrmecophilous genus <italic><tp:taxon-name><tp:taxon-name-part taxon-name-part-type="genus">Doryloxenus</tp:taxon-name-part></tp:taxon-name></italic> from China (<tp:taxon-name><tp:taxon-name-part taxon-name-part-type="order">Coleoptera</tp:taxon-name-part></tp:taxon-name>, <tp:taxon-name><tp:taxon-name-part taxon-name-part-type="family">Staphylinidae</tp:taxon-name-part></tp:taxon-name>, <tp:taxon-name><tp:taxon-name-part taxon-name-part-type="subfamily">Aleocharinae</tp:taxon-name-part></tp:taxon-name>)</article-title><source>Zookeys</source><day>21</day><month>11</month><year>2014</year><volume>2014</volume><issue>456</issue><fpage>75</fpage><lpage>83</lpage><pub-id pub-id-type="doi">10.3897/zookeys.456.8584</pub-id></mixed-citation></tp:treatment-meta><tp:nomenclature><tp:taxon-name>
                        <tp:taxon-name-part taxon-name-part-type="genus">Doryloxenus</tp:taxon-name-part>
                        <tp:taxon-name-part taxon-name-part-type="species">aenictophilus</tp:taxon-name-part>
                        <object-id xmlns:xlink="http://www.w3.org/1999/xlink" content-type="zoobank" xlink:type="simple">http://zoobank.org/0499D286-4426-4DF2-A379-02BC548E288F</object-id>
                    </tp:taxon-name><tp:taxon-status xmlns:xlink="http://www.w3.org/1999/xlink" xlink:type="simple">sp. n.</tp:taxon-status><xref ref-type="fig" rid="F1">Fig. 1</xref></tp:nomenclature><tp:treatment-sec sec-type="Type material"><title>Type material.</title><p><bold>Holotype: China:</bold> ♂, labeled ‘CHINA: Zhejiang Province, Huzhou City, Anji County (安吉县), Longwangshan (龙王山), alt. 1330m, <named-content xmlns:xlink="http://www.w3.org/1999/xlink" content-type="dwc:verbatimCoordinates" xlink:type="simple">30°24'15.53"N, 119°26'36.81"E</named-content>, 14-V-2013, X.-B. Song leg., from a colony of <italic><tp:taxon-name><tp:taxon-name-part taxon-name-part-type="genus">Aenictus</tp:taxon-name-part></tp:taxon-name></italic> sp. / HOLOTYPE [red], <italic><tp:taxon-name><tp:taxon-name-part taxon-name-part-type="genus">Doryloxenus</tp:taxon-name-part> <tp:taxon-name-part taxon-name-part-type="species">aenictophilus</tp:taxon-name-part></tp:taxon-name></italic> sp. n., Song &amp; Li det. 2014, SNUC’. <bold>Paratype: China:</bold> 1♂, 1♀, 8 sex?, same data as holotype, bearing the following label: ‘PARATYPE [yellow], <italic><tp:taxon-name><tp:taxon-name-part taxon-name-part-type="genus">Doryloxenus</tp:taxon-name-part> <tp:taxon-name-part taxon-name-part-type="species">aenictophilus</tp:taxon-name-part></tp:taxon-name></italic> sp. n., Song &amp; Li det. 2014’. (SNUC, KUM).</p></tp:treatment-sec><tp:treatment-sec sec-type="Comparative notes"><title>Comparative notes.</title><p><italic><tp:taxon-name><tp:taxon-name-part taxon-name-part-type="genus">Doryloxenus</tp:taxon-name-part> <tp:taxon-name-part taxon-name-part-type="species">aenictophilus</tp:taxon-name-part></tp:taxon-name></italic> is most similar to <italic><tp:taxon-name><tp:taxon-name-part taxon-name-part-type="genus">Doryloxenus</tp:taxon-name-part> <tp:taxon-name-part taxon-name-part-type="species">tangliangi</tp:taxon-name-part></tp:taxon-name></italic> described below by the forebody sparsely covered with yellow setae and the macrochaetotaxy of tergites II–V: 6, 4, 4, 4, 4. It differs from <italic><tp:taxon-name><tp:taxon-name-part taxon-name-part-type="genus">Doryloxenus</tp:taxon-name-part> <tp:taxon-name-part taxon-name-part-type="species">tangliangi</tp:taxon-name-part></tp:taxon-name></italic> by the smaller eyes, the shorter elytra and the reduced hind wings. The new species is also similar to the unique blind and wingless species <italic><tp:taxon-name><tp:taxon-name-part taxon-name-part-type="genus">Doryloxenus</tp:taxon-name-part> <tp:taxon-name-part taxon-name-part-type="species">coecus</tp:taxon-name-part></tp:taxon-name></italic> Kistner by the light color and the short elytra, but can be easily distinguished from it by the presence of small eyes, the different macrochaetotaxy of abdominal tergites II–VIII.</p></tp:treatment-sec><tp:treatment-sec sec-type="Description"><title>Description.</title><p>Body (Fig. <xref ref-type="fig" rid="F1">1A</xref>) smooth, glossy. Coloration: Light reddish-brown overall.</p><fig id="F1" position="float" orientation="portrait"><label>Figure 1.</label><caption><p><italic><tp:taxon-name><tp:taxon-name-part taxon-name-part-type="genus">Doryloxenus</tp:taxon-name-part> <tp:taxon-name-part taxon-name-part-type="species">aenictophilus</tp:taxon-name-part></tp:taxon-name></italic> sp. n. <bold>A</bold> habitus <bold>B</bold> head <bold>C</bold> Elytron <bold>D</bold> tergite VII <bold>E</bold> tergite VIII <bold>F</bold> sternite VIII <bold>G</bold> median lobe of aedeagus, in lateral view <bold>H</bold> ditto <bold>I</bold> spermatheca. Scales (mm): <bold>A</bold> = 0.5; <bold>B, G, H</bold> = 0.1; <bold>C, F</bold> = 0.2; <bold>I</bold> = 0.05.</p></caption><graphic xmlns:xlink="http://www.w3.org/1999/xlink" xlink:href="zookeys-456-075-g001.jpg" position="float" orientation="portrait" xlink:type="simple" id="oo_34442.jpg"/></fig><p>Head shaped as in Fig. <xref ref-type="fig" rid="F1">1B</xref>, sparsely covered with yellow setae; eyes small. Pronotum (Fig. <xref ref-type="fig" rid="F1">1A</xref>) wider than long, about 1.44 times as wide as long; disc sparsely covered with yellow setae. Elytra (Fig. <xref ref-type="fig" rid="F1">1A, C</xref>) short, wider than long, about 3.72 times as wide as long; disc sparsely covered with yellow setae, with a row of setae on lateral margins. Hind wings reduced. Abdomen wedge-shaped; posterior margins of tergite II–VI with a row of very long yellowish setae; abdominal tergite VII (Fig. <xref ref-type="fig" rid="F1">1D</xref>) truncate at apex, with 2 pairs of macrochaetae at the anterior 1/3; tergite VIII (Fig. <xref ref-type="fig" rid="F1">1E</xref>) slightly truncate at apex, with 1 pair of lateral macrochaetae; sternite VIII shaped as in Fig. <xref ref-type="fig" rid="F1">1F</xref>. Macrochaetotaxy of abdominal tergites II–VIII: 6, 4, 4, 4, 4, 4, 2.</p><p>Male. Median lobe of aedeagus shaped as in Fig. <xref ref-type="fig" rid="F1">1G–H</xref>.</p><p>Female. Spermatheca with apical part strongly swollen, shaped as in Fig. <xref ref-type="fig" rid="F1">1I</xref>.</p></tp:treatment-sec><tp:treatment-sec sec-type="Measurements"><title>Measurements.</title><p>BL: 1.48–1.61; FBL: 0.64–0.68; PL: 0.33–0.35; PW: 0.48–0.51; PW/PL: 1.42–1.45; HW/PW: 0.51–0.56.</p></tp:treatment-sec><tp:treatment-sec sec-type="Distribution"><title>Distribution.</title><p>East China: Zhejiang.</p></tp:treatment-sec><tp:treatment-sec sec-type="Symbiotic host"><title>Symbiotic host.</title><p><italic><tp:taxon-name><tp:taxon-name-part taxon-name-part-type="genus">Aenictis</tp:taxon-name-part></tp:taxon-name></italic> sp. (Fig. <xref ref-type="fig" rid="F5">5A–B</xref>). According to the key provided by <xref ref-type="bibr" rid="B4">Jaitrong and Yamane (2011)</xref>, the host ant should belong to the <italic><tp:taxon-name><tp:taxon-name-part taxon-name-part-type="genus">Aenictis</tp:taxon-name-part> <tp:taxon-name-part taxon-name-part-type="species">ceylonicus</tp:taxon-name-part></tp:taxon-name></italic> group. This is the first record of a <italic><tp:taxon-name><tp:taxon-name-part taxon-name-part-type="genus">Doryloxenus</tp:taxon-name-part></tp:taxon-name></italic> associated with <italic><tp:taxon-name><tp:taxon-name-part taxon-name-part-type="genus">Aenictus</tp:taxon-name-part></tp:taxon-name></italic> ant together with the next new species.</p></tp:treatment-sec><tp:treatment-sec sec-type="Biological notes"><title>Biological notes.</title><p>Eleven <italic><tp:taxon-name><tp:taxon-name-part taxon-name-part-type="genus">Doryloxenus</tp:taxon-name-part> <tp:taxon-name-part taxon-name-part-type="species">aenictophilus</tp:taxon-name-part></tp:taxon-name></italic> were sifted together with a large series of <italic><tp:taxon-name><tp:taxon-name-part taxon-name-part-type="genus">Doryloxenus</tp:taxon-name-part> <tp:taxon-name-part taxon-name-part-type="species">tangliangi</tp:taxon-name-part></tp:taxon-name></italic> from the colony of <italic><tp:taxon-name><tp:taxon-name-part taxon-name-part-type="genus">Aenictus</tp:taxon-name-part></tp:taxon-name></italic> sp. nesting under a rock. One individual was observed riding on the head of a worker ant.</p></tp:treatment-sec><tp:treatment-sec sec-type="Etymology"><title>Etymology.</title><p>The specific name is a combination of ‘<italic>Aenictus</italic>’, generic name of the ant host, and the Greek stem ‘<italic>philos</italic>’, meaning ‘to be fond of’.</p></tp:treatment-sec><tp:treatment-sec><!--Section generated to contain objects referenced in tp:taxon-treatment.--><fig id="F5" position="float" orientation="portrait"><label>Figure 5.</label><caption><p>Host ant of <italic><tp:taxon-name><tp:taxon-name-part taxon-name-part-type="genus">Doryloxenus</tp:taxon-name-part> <tp:taxon-name-part taxon-name-part-type="species">aenictophilus</tp:taxon-name-part></tp:taxon-name></italic> and <italic><tp:taxon-name><tp:taxon-name-part taxon-name-part-type="genus">Doryloxenus</tp:taxon-name-part> <tp:taxon-name-part taxon-name-part-type="species">tangliangi</tp:taxon-name-part></tp:taxon-name></italic> <bold>A</bold> <italic><tp:taxon-name><tp:taxon-name-part taxon-name-part-type="genus">Aenictus</tp:taxon-name-part></tp:taxon-name></italic> sp., in lateral view <bold>B</bold> ditto, head in full face view. Scales (mm): <bold>A</bold> = 0.5; <bold>B</bold> = 0.3.</p></caption><graphic xmlns:xlink="http://www.w3.org/1999/xlink" xlink:href="zookeys-456-075-g005.jpg" position="float" orientation="portrait" xlink:type="simple" id="oo_34446.jpg"/></fig></tp:treatment-sec><ref-list><ref id="B4"><mixed-citation xmlns:xlink="http://www.w3.org/1999/xlink" xlink:type="simple"><person-group><name name-style="western"><surname>Jaitrong</surname><given-names>W</given-names></name><name name-style="western"><surname>Yamane</surname><given-names>S</given-names></name></person-group> (<year>2011</year>) <article-title>Synopsis of <italic><tp:taxon-name><tp:taxon-name-part taxon-name-part-type="genus">Aenictus</tp:taxon-name-part></tp:taxon-name></italic> species groups and revision of the <italic><tp:taxon-name><tp:taxon-name-part taxon-name-part-type="genus">A.</tp:taxon-name-part> <tp:taxon-name-part taxon-name-part-type="species">currax</tp:taxon-name-part></tp:taxon-name></italic> and <italic><tp:taxon-name><tp:taxon-name-part taxon-name-part-type="genus">A.</tp:taxon-name-part> <tp:taxon-name-part taxon-name-part-type="species">laeviceps</tp:taxon-name-part></tp:taxon-name></italic> groups in the eastern Oriental, Indo-Australian, and Australasian regions.</article-title><source>Zootaxa</source><volume>3128</volume>: <fpage>1</fpage>–<lpage>46</lpage>.</mixed-citation></ref></ref-list></tp:taxon-treatment>
