# Supplementary material for: Three new species of the myrmecophilous genus Doryloxenus from China (Coleoptera, Staphylinidae, Aleocharinae)
Source: Zookeys. 2014 Nov 21;(456):75–83. doi: 10.3897/zookeys.456.8584 (PMC4329400; doi:10.3897/zookeys.456.8584)
Supplement: XML Treatment for Doryloxenus tangliangi [file zookeys.456.8584-treatment3.xml]

<!DOCTYPE tp:taxon-treatment
  PUBLIC "-//TaxonX//DTD Taxonomic Treatment Publishing DTD v0 20100105//EN" "tax-treatment-NSO.dtd">
<tp:taxon-treatment xmlns:tp="http://www.plazi.org/taxpub"><tp:treatment-meta><kwd-group><label>Taxon classification</label><kwd><named-content content-type="kingdom">Animalia</named-content></kwd><kwd><named-content content-type="order">Coleoptera</named-content></kwd><kwd><named-content content-type="family">Staphylinidae</named-content></kwd></kwd-group><mixed-citation publication-type="journal"><person-group><name><surname>Song</surname><given-names>Xiao-Bin</given-names></name><name><surname>Li</surname><given-names>Li-Zhen</given-names></name></person-group><article-title>Three new species of the myrmecophilous genus <italic><tp:taxon-name><tp:taxon-name-part taxon-name-part-type="genus">Doryloxenus</tp:taxon-name-part></tp:taxon-name></italic> from China (<tp:taxon-name><tp:taxon-name-part taxon-name-part-type="order">Coleoptera</tp:taxon-name-part></tp:taxon-name>, <tp:taxon-name><tp:taxon-name-part taxon-name-part-type="family">Staphylinidae</tp:taxon-name-part></tp:taxon-name>, <tp:taxon-name><tp:taxon-name-part taxon-name-part-type="subfamily">Aleocharinae</tp:taxon-name-part></tp:taxon-name>)</article-title><source>Zookeys</source><day>21</day><month>11</month><year>2014</year><volume>2014</volume><issue>456</issue><fpage>75</fpage><lpage>83</lpage><pub-id pub-id-type="doi">10.3897/zookeys.456.8584</pub-id></mixed-citation></tp:treatment-meta><tp:nomenclature><tp:taxon-name>
                        <tp:taxon-name-part taxon-name-part-type="genus">Doryloxenus</tp:taxon-name-part>
                        <tp:taxon-name-part taxon-name-part-type="species">tangliangi</tp:taxon-name-part>
                        <object-id xmlns:xlink="http://www.w3.org/1999/xlink" content-type="zoobank" xlink:type="simple">http://zoobank.org/BBD8E915-9ED8-4361-B3E1-0F500BB2BAD2</object-id>
                    </tp:taxon-name><tp:taxon-status xmlns:xlink="http://www.w3.org/1999/xlink" xlink:type="simple">sp. n.</tp:taxon-status><xref ref-type="fig" rid="F2">Fig. 2</xref><!--PageBreak--><!--PageBreak--></tp:nomenclature><tp:treatment-sec sec-type="Type material"><title>Type material.</title><p><bold>Holotype: China:</bold> ♂, labeled ‘CHINA: Zhejiang Province, Huzhou City, Anji County (安吉县), Longwangshan (龙王山), alt. 1330m, <named-content xmlns:xlink="http://www.w3.org/1999/xlink" content-type="dwc:verbatimCoordinates" xlink:type="simple">30°24'15.53"N, 119°26'36.81"E</named-content>, 14-V-2013, X.-B. Song leg., from a colony of <italic><tp:taxon-name><tp:taxon-name-part taxon-name-part-type="genus">Aenictus</tp:taxon-name-part></tp:taxon-name></italic> sp. / HOLOTYPE [red], <italic><tp:taxon-name><tp:taxon-name-part taxon-name-part-type="genus">Doryloxenus</tp:taxon-name-part> <tp:taxon-name-part taxon-name-part-type="species">tangliangi</tp:taxon-name-part></tp:taxon-name></italic> sp. n., Song &amp; Li det. 2014, SNUC’. <bold>Paratype: China:</bold> 5♂, 3♀, 102sex?, same data as holotype, bearing the following label: ‘PARATYPE [yellow], <italic><tp:taxon-name><tp:taxon-name-part taxon-name-part-type="genus">Doryloxenus</tp:taxon-name-part> <tp:taxon-name-part taxon-name-part-type="species">tangliangi</tp:taxon-name-part></tp:taxon-name></italic> sp. n., Song &amp; Li det. 2014’. (SNUC, KUM).</p></tp:treatment-sec><tp:treatment-sec sec-type="Comparative notes"><title>Comparative notes.</title><p><italic><tp:taxon-name><tp:taxon-name-part taxon-name-part-type="genus">Doryloxenus</tp:taxon-name-part> <tp:taxon-name-part taxon-name-part-type="species">tangliangi</tp:taxon-name-part></tp:taxon-name></italic> is most similar to <italic><tp:taxon-name><tp:taxon-name-part taxon-name-part-type="genus">Doryloxenus</tp:taxon-name-part> <tp:taxon-name-part taxon-name-part-type="species">aenictophilus</tp:taxon-name-part></tp:taxon-name></italic> described above by the forebody sparsely covered with yellow setae and the macrochaetotaxy of tergites II–V: 6, 4, 4, 4, 4. It differs from <italic><tp:taxon-name><tp:taxon-name-part taxon-name-part-type="genus">Doryloxenus</tp:taxon-name-part> <tp:taxon-name-part taxon-name-part-type="species">aenictophilus</tp:taxon-name-part></tp:taxon-name></italic> by the larger eyes, the relatively long elytra, as well as the different shapes of the aedeagus and spermatheca.</p></tp:treatment-sec><tp:treatment-sec sec-type="Description"><title>Description.</title><p>Body (Fig. <xref ref-type="fig" rid="F2">2A</xref>) smooth, glossy. Coloration: Light reddish-yellow overall.</p><fig id="F2" position="float" orientation="portrait"><label>Figure 2.</label><caption><p><italic><tp:taxon-name><tp:taxon-name-part taxon-name-part-type="genus">Doryloxenus</tp:taxon-name-part> <tp:taxon-name-part taxon-name-part-type="species">tangliangi</tp:taxon-name-part></tp:taxon-name></italic> sp. n. <bold>A</bold> habitus <bold>B</bold> head <bold>C</bold> Elytron <bold>D</bold> tergite VII <bold>E</bold> tergite VIII <bold>F</bold> sternite VIII <bold>G</bold> median lobe of aedeagus, in lateral view <bold>H</bold> ditto <bold>I</bold> spermatheca. Scales (mm): <bold>A</bold> = 0.5; <bold>B, G, H</bold> = 0.1; <bold>C, F</bold> = 0.2; <bold>I</bold> = 0.05.</p></caption><graphic xmlns:xlink="http://www.w3.org/1999/xlink" xlink:href="zookeys-456-075-g002.jpg" position="float" orientation="portrait" xlink:type="simple" id="oo_34443.jpg"/></fig><p>Head shaped as in Fig. <xref ref-type="fig" rid="F2">2B</xref>, sparsely covered with long yellowish setae; eyes large. Pronotum (Fig. <xref ref-type="fig" rid="F2">2A</xref>) wider than long, about 1.44 times as wide as long; disc sparsely covered with long yellowish setae. Elytra (Fig. <xref ref-type="fig" rid="F2">2A, C</xref>) about 2.73 times as wide as long; disc sparsely covered with long yellowish setae, with a row of setae on lateral margins. Abdomen wedge-shaped; posterior margins of tergite II–VI with a row of very long <!--PageBreak-->yellowish setae; abdominal tergite VII (Fig. <xref ref-type="fig" rid="F2">2D</xref>) truncate at apex, with 2 pairs of macrochaetae at the anterior 1/3 and 3 pairs near apex;  tergite VIII (Fig. <xref ref-type="fig" rid="F2">2E</xref>) slightly truncate at apex, with 1 pair of lateral macrochaetae and 2 pairs near apex; sternite VIII shaped as in Fig. <xref ref-type="fig" rid="F2">2F</xref>. Macrochaetotaxy of abdominal tergites II–VIII: 6, 4, 4, 4, 4, 10, 6.</p><p>Male. Median lobe of aedeagus shaped as in Fig. <xref ref-type="fig" rid="F2">2G–H</xref>.</p><p>Female. Spermatheca with apical part strongly swollen, shaped as in Fig. <xref ref-type="fig" rid="F2">2I</xref>.</p></tp:treatment-sec><tp:treatment-sec sec-type="Measurements"><title>Measurements.</title><p>BL: 1.70–1.93; FBL: 0.77–0.86; PL: 0.34–0.37; PW: 0.51–0.52; PW/PL: 1.38–1.53; HW/PW: 0.63–0.67.</p></tp:treatment-sec><tp:treatment-sec sec-type="Distribution"><title>Distribution.</title><p>East China: Zhejiang.</p></tp:treatment-sec><tp:treatment-sec sec-type="Symbiotic host"><title>Symbiotic host.</title><p><italic><tp:taxon-name><tp:taxon-name-part taxon-name-part-type="genus">Aenictus</tp:taxon-name-part></tp:taxon-name></italic> sp. (Fig. <xref ref-type="fig" rid="F5">5A–B</xref>).</p></tp:treatment-sec><tp:treatment-sec sec-type="Biological notes"><title>Biological notes.</title><p>Most of the specimens were sifted from a colony of <italic><tp:taxon-name><tp:taxon-name-part taxon-name-part-type="genus">Aenictus</tp:taxon-name-part></tp:taxon-name></italic> ant, at least four individuals were observed riding on the abdomen of worker ants (Fig. <xref ref-type="fig" rid="F4">4B</xref>).</p></tp:treatment-sec><tp:treatment-sec sec-type="Etymology"><title>Etymology.</title><p>Dedicated to Dr. Liang Tang, who found the colony of the host ants.</p><!--PageBreak--></tp:treatment-sec><tp:treatment-sec><!--Section generated to contain objects referenced in tp:taxon-treatment.--><fig id="F5" position="float" orientation="portrait"><label>Figure 5.</label><caption><p>Host ant of <italic><tp:taxon-name><tp:taxon-name-part taxon-name-part-type="genus">Doryloxenus</tp:taxon-name-part> <tp:taxon-name-part taxon-name-part-type="species">aenictophilus</tp:taxon-name-part></tp:taxon-name></italic> and <italic><tp:taxon-name><tp:taxon-name-part taxon-name-part-type="genus">Doryloxenus</tp:taxon-name-part> <tp:taxon-name-part taxon-name-part-type="species">tangliangi</tp:taxon-name-part></tp:taxon-name></italic> <bold>A</bold> <italic><tp:taxon-name><tp:taxon-name-part taxon-name-part-type="genus">Aenictus</tp:taxon-name-part></tp:taxon-name></italic> sp., in lateral view <bold>B</bold> ditto, head in full face view. Scales (mm): <bold>A</bold> = 0.5; <bold>B</bold> = 0.3.</p></caption><graphic xmlns:xlink="http://www.w3.org/1999/xlink" xlink:href="zookeys-456-075-g005.jpg" position="float" orientation="portrait" xlink:type="simple" id="oo_34446.jpg"/></fig><fig id="F4" position="float" orientation="portrait"><label>Figure 4.</label><caption><p><bold>A</bold> Longwangshan Natural Reserve <bold>B</bold> <italic><tp:taxon-name><tp:taxon-name-part taxon-name-part-type="genus">Doryloxenus</tp:taxon-name-part> <tp:taxon-name-part taxon-name-part-type="species">tangliangi</tp:taxon-name-part></tp:taxon-name></italic> riding on the abdomen of an <italic><tp:taxon-name><tp:taxon-name-part taxon-name-part-type="genus">Aenictus</tp:taxon-name-part></tp:taxon-name></italic> ant <bold>C</bold> Type locality of <italic><tp:taxon-name><tp:taxon-name-part taxon-name-part-type="genus">Doryloxenus</tp:taxon-name-part> <tp:taxon-name-part taxon-name-part-type="species">songzhigaoi</tp:taxon-name-part></tp:taxon-name></italic> (Donghe, Zizhi Village) <bold>D</bold> <italic><tp:taxon-name><tp:taxon-name-part taxon-name-part-type="genus">Doryloxenus</tp:taxon-name-part> <tp:taxon-name-part taxon-name-part-type="species">songzhigaoi</tp:taxon-name-part></tp:taxon-name></italic>, habitus.</p></caption><graphic xmlns:xlink="http://www.w3.org/1999/xlink" xlink:href="zookeys-456-075-g004.jpg" position="float" orientation="portrait" xlink:type="simple" id="oo_34445.jpg"/></fig></tp:treatment-sec></tp:taxon-treatment>
