# Supplementary material for: Three new species of the myrmecophilous genus Doryloxenus from China (Coleoptera, Staphylinidae, Aleocharinae)
Source: Zookeys. 2014 Nov 21;(456):75–83. doi: 10.3897/zookeys.456.8584 (PMC4329400; doi:10.3897/zookeys.456.8584)
Supplement: XML Treatment for Doryloxenus songzhigaoi [file zookeys.456.8584-treatment4.xml]

<!DOCTYPE tp:taxon-treatment
  PUBLIC "-//TaxonX//DTD Taxonomic Treatment Publishing DTD v0 20100105//EN" "tax-treatment-NSO.dtd">
<tp:taxon-treatment xmlns:tp="http://www.plazi.org/taxpub"><tp:treatment-meta><kwd-group><label>Taxon classification</label><kwd><named-content content-type="kingdom">Animalia</named-content></kwd><kwd><named-content content-type="order">Coleoptera</named-content></kwd><kwd><named-content content-type="family">Staphylinidae</named-content></kwd></kwd-group><mixed-citation publication-type="journal"><person-group><name><surname>Song</surname><given-names>Xiao-Bin</given-names></name><name><surname>Li</surname><given-names>Li-Zhen</given-names></name></person-group><article-title>Three new species of the myrmecophilous genus <italic><tp:taxon-name><tp:taxon-name-part taxon-name-part-type="genus">Doryloxenus</tp:taxon-name-part></tp:taxon-name></italic> from China (<tp:taxon-name><tp:taxon-name-part taxon-name-part-type="order">Coleoptera</tp:taxon-name-part></tp:taxon-name>, <tp:taxon-name><tp:taxon-name-part taxon-name-part-type="family">Staphylinidae</tp:taxon-name-part></tp:taxon-name>, <tp:taxon-name><tp:taxon-name-part taxon-name-part-type="subfamily">Aleocharinae</tp:taxon-name-part></tp:taxon-name>)</article-title><source>Zookeys</source><day>21</day><month>11</month><year>2014</year><volume>2014</volume><issue>456</issue><fpage>75</fpage><lpage>83</lpage><pub-id pub-id-type="doi">10.3897/zookeys.456.8584</pub-id></mixed-citation></tp:treatment-meta><tp:nomenclature><tp:taxon-name>
                        <tp:taxon-name-part taxon-name-part-type="genus">Doryloxenus</tp:taxon-name-part>
                        <tp:taxon-name-part taxon-name-part-type="species">songzhigaoi</tp:taxon-name-part>
                        <object-id xmlns:xlink="http://www.w3.org/1999/xlink" content-type="zoobank" xlink:type="simple">http://zoobank.org/CFB4FD49-5CA3-4DAD-97F5-BB77C22FA480</object-id>
                    </tp:taxon-name><tp:taxon-status xmlns:xlink="http://www.w3.org/1999/xlink" xlink:type="simple">sp. n.</tp:taxon-status><xref ref-type="fig" rid="F3">Fig. 3</xref></tp:nomenclature><tp:treatment-sec sec-type="Type material"><title>Type material.</title><p><bold>Holotype: China:</bold> ♂, labeled ‘CHINA: Yunnan, Tengchong City, Mingguang Town (明光乡), Zizhi Vill. (自治村), Donghe (东河), alt. 2400m, <named-content xmlns:xlink="http://www.w3.org/1999/xlink" content-type="dwc:verbatimCoordinates" xlink:type="simple">25°42'57"N, 98°35'42"E</named-content>, 30-IV-2013, X.-B. Song leg., from a colony of <italic><tp:taxon-name><tp:taxon-name-part taxon-name-part-type="genus">Dorylus</tp:taxon-name-part> <tp:taxon-name-part taxon-name-part-type="species">orientalis</tp:taxon-name-part></tp:taxon-name></italic> / HOLOTYPE [red], <italic><tp:taxon-name><tp:taxon-name-part taxon-name-part-type="genus">Doryloxenus</tp:taxon-name-part> <tp:taxon-name-part taxon-name-part-type="species">songzhigaoi</tp:taxon-name-part></tp:taxon-name></italic> sp. n., Song &amp; Li det. 2014, SNUC’. <bold>Paratype: China:</bold> 3♂, same data as holotype, bearing the following label: ‘PARATYPE [yellow], <italic><tp:taxon-name><tp:taxon-name-part taxon-name-part-type="genus">Doryloxenus</tp:taxon-name-part> <tp:taxon-name-part taxon-name-part-type="species">songzhigaoi</tp:taxon-name-part></tp:taxon-name></italic> sp. n., Song &amp; Li det. 2014’. (SNUC).</p></tp:treatment-sec><tp:treatment-sec sec-type="Comparative notes"><title>Comparative notes.</title><p><italic><tp:taxon-name><tp:taxon-name-part taxon-name-part-type="genus">Doryloxenus</tp:taxon-name-part> <tp:taxon-name-part taxon-name-part-type="species">songzhigaoi</tp:taxon-name-part></tp:taxon-name></italic> is most similar to <italic><tp:taxon-name><tp:taxon-name-part taxon-name-part-type="genus">Doryloxenus</tp:taxon-name-part> <tp:taxon-name-part taxon-name-part-type="species">nepalensis</tp:taxon-name-part></tp:taxon-name></italic> Naomi in general appearance, but can be easily separated from it by the different macrochaetotaxy of abdominal tergites II–VIII. The new species can be distinguished from the other congener known from the Gaoligong Shan, <italic><tp:taxon-name><tp:taxon-name-part taxon-name-part-type="genus">Doryloxenus</tp:taxon-name-part> <tp:taxon-name-part taxon-name-part-type="species">yunnanus</tp:taxon-name-part></tp:taxon-name></italic>, by the slender tergite VIII, rounded apex of sternite VIII, and different shape of the aedeagal median lobe.</p></tp:treatment-sec><tp:treatment-sec sec-type="Description"><title>Description.</title><p>Body (Figs <xref ref-type="fig" rid="F3">3A</xref>, <xref ref-type="fig" rid="F4">4D</xref>) smooth, glabrous. Coloration: Light reddish-yellow overall.</p><fig id="F3" position="float" orientation="portrait"><label>Figure 3.</label><caption><p><italic><tp:taxon-name><tp:taxon-name-part taxon-name-part-type="genus">Doryloxenus</tp:taxon-name-part> <tp:taxon-name-part taxon-name-part-type="species">songzhigaoi</tp:taxon-name-part></tp:taxon-name></italic> sp. n. <bold>A</bold> habitus <bold>B</bold> head <bold>C</bold> Elytron <bold>D</bold> tergite VII <bold>E</bold> tergite VIII <bold>F</bold> sternite VIII <bold>G</bold> median lobe of aedeagus, in lateral view <bold>H</bold> ditto. Scales (mm): <bold>A</bold> = 0.5; <bold>B, G, H</bold> = 0.1; <bold>C, F</bold> = 0.2.</p></caption><graphic xmlns:xlink="http://www.w3.org/1999/xlink" xlink:href="zookeys-456-075-g003.jpg" position="float" orientation="portrait" xlink:type="simple" id="oo_34444.jpg"/></fig><fig id="F4" position="float" orientation="portrait"><label>Figure 4.</label><caption><p><bold>A</bold> Longwangshan Natural Reserve <bold>B</bold> <italic><tp:taxon-name><tp:taxon-name-part taxon-name-part-type="genus">Doryloxenus</tp:taxon-name-part> <tp:taxon-name-part taxon-name-part-type="species">tangliangi</tp:taxon-name-part></tp:taxon-name></italic> riding on the abdomen of an <italic><tp:taxon-name><tp:taxon-name-part taxon-name-part-type="genus">Aenictus</tp:taxon-name-part></tp:taxon-name></italic> ant <bold>C</bold> Type locality of <italic><tp:taxon-name><tp:taxon-name-part taxon-name-part-type="genus">Doryloxenus</tp:taxon-name-part> <tp:taxon-name-part taxon-name-part-type="species">songzhigaoi</tp:taxon-name-part></tp:taxon-name></italic> (Donghe, Zizhi Village) <bold>D</bold> <italic><tp:taxon-name><tp:taxon-name-part taxon-name-part-type="genus">Doryloxenus</tp:taxon-name-part> <tp:taxon-name-part taxon-name-part-type="species">songzhigaoi</tp:taxon-name-part></tp:taxon-name></italic>, habitus.</p></caption><graphic xmlns:xlink="http://www.w3.org/1999/xlink" xlink:href="zookeys-456-075-g004.jpg" position="float" orientation="portrait" xlink:type="simple" id="oo_34445.jpg"/></fig><p>Forebody shaped as in Fig. <xref ref-type="fig" rid="F3">3A</xref>, with sparse punctation. Head shaped as in Fig. <xref ref-type="fig" rid="F3">3B</xref>. Pronotum (Fig. <xref ref-type="fig" rid="F3">3A</xref>) about 1.71 times as wide as long. Elytra (Fig. <xref ref-type="fig" rid="F3">3A, C</xref>) about 2.55 times as wide as long. Abdomen wedge-shaped; posterior margins of tergite II–VI <!--PageBreak-->with a row of very long yellowish setae; abdominal tergite VII (Fig. <xref ref-type="fig" rid="F3">3D</xref>) truncate at apex, with 2 pairs macrochaetae at middle and 3 pairs near apex; tergite VIII (Fig. <xref ref-type="fig" rid="F3">3E</xref>) slightly truncate at apex, with 1 pair of lateral macrochaetae and 2 pairs near apex; sternite VIII shaped as in Fig. <xref ref-type="fig" rid="F3">3F</xref>. Macrochaetotaxy of abdominal tergites II–VIII: 4, 2, 4, 4, 4, 10, 6.</p><p>Male. Median lobe of aedeagus shaped as in Fig. <xref ref-type="fig" rid="F3">3G–H</xref>.</p><p>Female. Unknown.</p></tp:treatment-sec><tp:treatment-sec sec-type="Measurements"><title>Measurements.</title><p>BL: 1.51–1.61; FBL: 0.69–0.72; PL: 0.31–0.33; PW: 0.53–0.56; PW/PL: 1.66–1.74; HW/PW: 0.56–0.64.</p><!--PageBreak--></tp:treatment-sec><tp:treatment-sec sec-type="Distribution"><title>Distribution.</title><p>Southwest China: Yunnan.</p></tp:treatment-sec><tp:treatment-sec sec-type="Symbiotic host"><title>Symbiotic host.</title><p><italic><tp:taxon-name><tp:taxon-name-part taxon-name-part-type="genus">Dorylus</tp:taxon-name-part> <tp:taxon-name-part taxon-name-part-type="species">orientalis</tp:taxon-name-part></tp:taxon-name></italic> Westwood, 1835.</p></tp:treatment-sec><tp:treatment-sec sec-type="Etymology"><title>Etymology.</title><p>Named after Mr. Zhi-Gao Song, the senior author’s father.</p></tp:treatment-sec></tp:taxon-treatment>
